# Supplementary material for: Bacterial Community- and Hospital-Acquired Pneumonia in Patients with Critical COVID-19—A Prospective Monocentric Cohort Study
Source: Antibiotics (Basel). 2024 Feb 16;13(2):192. doi: 10.3390/antibiotics13020192 (PMC10886267; doi:10.3390/antibiotics13020192)
Supplement: Supplementary file 1 [file antibiotics-13-00192-s001.zip]

Archive with 1 entries (1 files):
- antibiotics-2764843-supplementary.pdf
